# Supplementary material for: Enhancing the Performance of Perovskite Solar Cells by Introducing 4-(Trifluoromethyl)-1H-imidazole Passivation Agents
Source: Molecules. 2023 Jun 24;28(13):4976. doi: 10.3390/molecules28134976 (PMC10343423; doi:10.3390/molecules28134976)
Supplement: Supplementary file 1 [file molecules-28-04976-s001.zip]

Archive with 1 entries (1 files):
- molecules-2443505-supplementary.pdf
